# Supplementary material for: Antibacterial Potential of Essential Oils and Silver Nanoparticles against Multidrug-Resistant Staphylococcus pseudintermedius Isolates
Source: Pathogens. 2024 Feb 9;13(2):156. doi: 10.3390/pathogens13020156 (PMC10893185; doi:10.3390/pathogens13020156)
Supplement: Supplementary file 1 [file pathogens-13-00156-s001.zip]

Archive with 1 entries (1 files):
- pathogens-2761084-supplementary.pdf
